# Supplementary material for: Serum Lipid Levels and Suicidal Ideation of Adults: A Cross-Sectional Study Using the Korea National Health and Nutrition Examination Survey
Source: J Clin Med. 2023 Jun 26;12(13):4285. doi: 10.3390/jcm12134285 (PMC10342697; doi:10.3390/jcm12134285)
Supplement: Supplementary file 1 [file jcm-12-04285-s001.zip]

Archive with 1 entries (1 files):
- jcm-2418836-supplementary.pdf
